# Supplementary material for: Lipidomic Signature of Patients with Familial Hypercholesterolemia Carrying Pathogenic Variants Unveils a Cue of Increased Cardiovascular Risk
Source: Int J Mol Sci. 2025 Nov 3;26(21):10688. doi: 10.3390/ijms262110688 (PMC12609719; doi:10.3390/ijms262110688)
Supplement: Supplementary file 1 [file ijms-26-10688-s001.zip]

Archive with 1 entries (1 files):
- ijms-3927157-supplementary.pdf
